# Supplementary material for: A genome-wide screen for resilient responses in growing pigs
Source: Genet Sel Evol. 2022 Jul 4;54:50. doi: 10.1186/s12711-022-00739-1 (PMC9251948; doi:10.1186/s12711-022-00739-1)
Supplement: Supplementary file 2 — Additional file 2: Table S1. SNPs associated with the resilience indicators (ΔBW and ΔHP) using the single-marker regression approach. Table S2 Title: SNPs associated with the resilience indicators (∆BW and ∆HP) and with BW28 using the Bayesian multiple marker approach. Description: ∆BW: deviation of body weight from the expected growth at 16 weeks of age after vaccination; ∆HP: increase in haptoglobin at four days after vaccination; BW28: observed body weight at 28 days after vaccination. [file 12711_2022_739_MOESM2_ESM.xlsx]

## Sheet: Table S1
Trait	Chromosome	Asociated SNP	Position (bp)	minor allele	minor allele frequency	P value
∆BW	2	rs344524494	5904873	A	0.2075	6.08008e-05
		rs81240151	11668793	A	0.1892	8.92042e-07
	8	rs322129753	13836704	C	0.4054	3.34587e-05
	9	rs81310044	136846509	G	0.471	3.22412e-05
		rs81323569	137060560	A	0.4129	6.36386e-06
		rs81419253	137150794	A	0.428	3.26174e-05
		rs81419361	137301771	G	0.3978	2.27016e-06
		rs81282478	137678632	A	0.3763	1.60893e-05
		rs81334739	137693265	G	0.3763	1.60893e-05
	11	rs323869641	60291917	G	0.1871	6.39418e-05
		rs80828177	60673928	A	0.243	5.66424e-05
∆HP	8	rs333312548	124801301	A	0.3333	8.51909e-06
		rs330264513	125061008	A	0.3925	9.05247e-05
		rs81404266	125074925	A	0.3925	9.05247e-05
	9	rs81417077	124846793	G	0.2602	5.55854e-05
		rs81417088	124878777	G	0.2406	2.22884e-05
	13	rs345082940	6718277	A	0.3753	4.81224e-05
		rs81326526	21992460	A	0.1656	2.8295e-05

## Sheet: Table S2
Trait	Chromosome	Associated SNP	Position (bp)	minor allele	minor allele frequency	Bayes factor
∆BW	1	rs80807545	15228370	G	0.4731	19.3877
		rs325981608	273050924	G	0.4849	16.8156
		rs81246507	273077006	G	0.486	15.8576
	2	rs81240151	11668793	A	0.1892	695.923
		rs344285123	14726016	C	0.429	25.1046
		rs337114025	15668190	G	0.4267	21.0625
		rs320655554	16125453	G	0.4398	17.6701
		rs81474753	130440539	G	0.3147	11.6427
	3	rs81378926	21015093	A	0.2026	11.1206
	4	rs80903111	72526583	G	0.2753	15.2209
		rs341669736	93429351	A	0.2398	10.1837
		rs80917849	93905078	A	0.4946	14.1633
		rs343386621	94273062	G	0.4601	12.3753
		rs339452882	94350549	G	0.4602	12.8999
	6	rs81391061	15782542	A	0.4011	12.4801
		rs81331537	17795768	A	0.4688	12.061
		rs81311887	147765388	A	0.4828	11.6427
	7	rs337324739	95490016	C	0.2151	10.0278
	8	rs81331032	8756520	C	0.3269	12.1134
		rs325494588	13304720	A	0.2645	25.9868
		rs328189835	13322032	A	0.2645	25.3249
		rs334222275	13338551	A	0.2645	24.6646
		rs339217236	13372674	A	0.2645	26.0421
		rs322129753	13836704	C	0.4054	202.335
		rs81399090	29607052	A	0.2882	23.2397
	9	rs81310044	136846509	G	0.471	27.3158
		rs81323569	137060560	A	0.4129	134.57
		rs81419253	137150794	A	0.428	34.6328
		rs81419361	137301771	G	0.3978	395.907
		rs81282478	137678632	A	0.3763	53.2355
		rs81334739	137693265	G	0.3763	52.686
	10	rs81424092	3062441	G	0.3656	12.585
		rs333581856	3692446	A	0.271	10.6517
		rs318333584	4684142	G	0.1892	14.5858
		rs346046807	4791625	G	0.1839	10.5476
		rs318312399	5865778	A	0.4741	14.3745
	11	rs336443894	58460697	G	0.4699	10.4956
		rs81319131	58496962	C	0.4699	10.3396
		rs329043577	58502046	A	0.2935	10.2356
		rs343690773	58502327	A	0.4698	10.5476
		rs323869641	60291917	G	0.1871	34.4046
		rs80828177	60673928	A	0.243	84.2846
		rs335249205	60818839	G	0.2301	11.3293
		rs80865125	60838794	G	0.3136	18.4738
	13	rs81331961	16881087	A	0.3409	10.3916
		rs81340277	16932177	C	0.3409	10.1837
		rs81443282	16975328	A	0.3409	10.3916
		rs338634368	17031957	A	0.3409	10.3396
		rs324358514	17047226	G	0.3409	10.4956
		rs81443305	17108202	G	0.3409	10.3916
		rs80964110	17162118	A	0.3409	10.4436
		rs80985390	17204556	A	0.3409	10.4956
		rs80943476	17227459	G	0.3409	10.3396
		rs80822772	17253892	G	0.3409	10.6517
		rs81478486	40467037	A	0.1183	10.1317
		rs81445233	43966455	G	0.1183	11.5382
		rs81447816	115310339	A	0.311	11.0685
		rs334852721	115450857	G	0.3022	12.585
		rs81226151	115503460	A	0.2985	12.2181
		rs81447870	117751554	A	0.3	13.4782
	14	rs80788508	36179618	A	0.2489	12.3229
		rs80850387	124623545	G	0.1925	17.5631
∆HP	8	rs341561775	8782850	A	0.4398	11.7472
		rs333312548	124801301	A	0.3333	12.3753
	9	rs81417088	124878777	G	0.2406	11.9041
		rs81417930	130630657	G	0.3247	11.4337
	9	rs81417967	130654383	A	0.3247	11.6949
		rs329286435	130663455	A	0.3247	11.8518
	10	rs81424502	43919876	C	0.2677	17.4028
		rs81424506	43943091	G	0.2683	14.4801
	13	rs345082940	6718277	A	0.3753	42.4497
		rs81326526	21992460	A	0.1656	23.6225
	17	rs80938565	34911826	G	0.4978	10.7038
		rs80952679	35117776	C	0.4667	15.168
BW28	1	rs80903664	7245296	G	0.2629	14.5858
		rs80946512	10011610	G	0.372	11.1206
		rs80868278	10036902	A	0.3591	14.5858
		rs81474238	20508013	A	0.2091	12.9524
		rs326195967	20590670	G	0.2101	13.8996
		rs325729300	198450596	A	0.2978	10.3916
		rs344251334	201288126	G	0.1581	23.4037
		rs338780447	249265272	A	0.4028	25.6557
		rs320581053	249315197	A	0.4022	24.1705
		rs80982206	249593533	A	0.4011	27.2603
		rs80958111	249669161	G	0.4011	27.4268
		rs80809285	249700946	A	0.4011	27.5935
		rs80837435	249769963	C	0.4011	26.7059
		rs80875662	249787812	A	0.4011	28.2612
		rs80973340	250216201	G	0.2828	13.6361
		rs80803133	250234263	A	0.2834	15.5391
		rs334861778	250306324	A	0.3699	22.3666
		rs333616932	250365593	A	0.2817	12.4801
		rs81244626	250557586	A	0.3989	90.1381
	2	rs326539686	8293621	G	0.1515	11.0685
		rs335197982	8374645	G	0.1595	17.4562
		rs81285409	8393235	A	0.1584	13.6888
		rs81246775	8401366	G	0.1584	13.9523
		rs81356482	25362219	G	0.1011	10.9642
		rs81358221	41793635	A	0.4473	10.4956
		rs81358216	41830637	A	0.4473	10.4956
		rs329454916	41991741	G	0.4473	10.4956
		rs327433958	42031934	A	0.4473	10.4956
		rs81225732	42116955	G	0.4473	10.4436
		rs81358375	42812066	G	0.4374	14.4801
		rs330510012	42837437	G	0.4387	13.1626
		rs81295696	42889592	G	0.4387	12.8999
		rs81245482	42971165	G	0.4387	13.1626
		rs330576816	43452254	A	0.4441	16.2829
		rs339501624	144566765	C	0.1763	13.8996
	3	rs81378926	21015093	A	0.2026	28.2612
		rs81378947	21052089	G	0.4796	16.3362
		rs81321987	21418569	G	0.2387	15.433
		rs81379043	22009158	G	0.4731	11.5904
		rs81262996	22201027	A	0.4731	11.6949
		rs81379080	22214878	C	0.472	10.4956
		rs81379085	22227697	G	0.4731	11.3293
		rs81230688	96355218	A	0.4054	10.1317
	4	rs80957592	18749527	A	0.375	10.1837
	6	rs81227521	84654796	C	0.2366	24.39
		rs81389206	84679604	A	0.2366	24.6097
		rs81476040	103058783	G	0.1548	13.0049
		rs81311366	109051653	C	0.2011	16.2297
		rs81268009	109639091	A	0.2022	14.3745
		rs81390705	109688987	C	0.1796	16.8689
	7	rs324151374	2426655	G	0.3452	10.3916
		rs80888265	2607990	G	0.2473	15.2739
		rs80970321	4765310	A	0.2882	26.1526
		rs338024761	4779335	A	0.2882	27.0938
		rs339051333	6378328	G	0.3796	13.1626
	8	rs322129753	13836704	C	0.4054	14.7445
		rs81285829	13880337	C	0.1849	10.7038
	9	rs323603412	31136833	A	0.2629	41.3942
		rs81408785	31274331	A	0.2624	36.8677
		rs81408806	31464164	C	0.2634	36.6376
		rs322164546	135529018	G	0.4699	12.6899
		rs81419361	137301771	G	0.3978	10.3916
	10	rs81305968	28755736	A	0.1323	17.1357
		rs81422943	28911984	G	0.1323	18.0449
	12	rs328127790	10463808	A	0.4892	28.5399
		rs332069690	10516639	A	0.4989	10.8079
		rs326891544	10553917	A	0.4978	11.9564
		rs81330035	10602927	G	0.4978	12.0087
		rs81267878	10629583	A	0.4978	11.8518
		rs329775730	10653932	A	0.4978	11.7472
		rs343540579	10705914	A	0.4978	11.5904
		rs81439537	10763831	A	0.4978	11.9564
		rs344287958	10782840	G	0.4978	11.6949
		rs81241446	47184260	C	0.3968	17.5097
		rs332243987	47264085	G	0.3978	15.38
		rs345323277	47344143	G	0.3108	49.2914
	13	rs81331961	16881087	A	0.3409	25.2698
		rs81340277	16932177	C	0.3409	25.2147
		rs81443282	16975328	A	0.3409	24.5547
		rs338634368	17031957	A	0.3409	24.3351
		rs324358514	17047226	G	0.3409	25.1046
		rs81443305	17108202	G	0.3409	25.38
		rs80964110	17162118	A	0.3409	25.2147
		rs80985390	17204556	A	0.3409	25.2698
		rs80943476	17227459	G	0.3409	25.38
		rs80822772	17253892	G	0.3409	25.2698
		rs81289848	22873539	A	0.3882	13.6361
		rs80939724	23111903	A	0.3978	12.4801
		rs81446577	68325756	A	0.3452	29.2659
		rs80905733	98885642	A	0.4849	10.1837
		rs341518356	120943475	A	0.4784	19.8189
		rs81273508	121276421	G	0.4581	20.3589
		rs81448073	128667734	A	0.314	14.1633
		rs81262094	128695387	G	0.314	14.1633
		rs81282721	128748449	A	0.314	14.0578
		rs81448091	128755808	C	0.314	14.2161
		rs326153933	129528914	A	0.3	19.8189
	14	rs80828400	33294787	A	0.4172	36.8677
		rs80953706	33344427	A	0.3559	10.86
		rs80853922	33365633	A	0.4172	37.3285
		rs80973791	33379167	G	0.4172	37.5591
	15	rs81478886	118207967	G	0.3484	11.7995
		rs81328616	118222068	C	0.3481	11.0164
		rs81478998	118772018	C	0.4581	10.2876
		rs81454618	118880678	A	0.4516	20.467
		rs81454631	118910048	G	0.4516	19.6571
		rs81454578	118933426	C	0.4462	40.7512
		rs80905175	122331723	G	0.32	13.6888
		rs81455468	127643065	G	0.3645	11.6427
	16	rs81297819	22653016	A	0.3022	11.0685
		rs328578972	22672766	A	0.3022	11.3815
		rs321789979	22790742	C	0.3591	34.9183
		rs81457101	22834868	G	0.314	16.2829
		rs342765563	22867810	G	0.3656	59.1031
		rs81326190	22916885	C	0.3237	83.8758
		rs81457124	22953009	A	0.4677	11.2771
		rs81479176	23024177	A	0.3785	33.0964
		rs81479079	23031162	G	0.3785	33.3802
		rs81269202	23067645	A	0.4774	10.3916
		rs341985688	23160739	G	0.3688	43.6272
		rs81457168	23186827	G	0.3473	28.8747
		rs322097654	23221916	C	0.4774	21.2252
	17	rs80902135	9383864	G	0.3204	14.2161
		rs81264154	9469412	A	0.3247	10.3396
		rs80907376	49398609	A	0.3022	11.0685
		rs80827142	49840875	G	0.3097	13.5308
		rs80869332	55047702	A	0.3731	10.9642
		rs337776860	55066736	A	0.3731	10.6517
	18	rs325869417	9589537	G	0.1367	26.7612
		rs81479408	9871442	A	0.1656	10.6517
		rs81343223	9935903	G	0.2634	88.4044
		rs81469298	39717763	A	0.1	19.2262
		rs321688936	39828265	G	0.1	19.4954
		rs335120977	40459198	C	0.1	19.5493
	X	rs324793067	42935595	A	0.3516	18.796
